# Supplementary material for: Plasma Neurofilament Light (NfL) in Patients Affected by Niemann–Pick Type C Disease (NPCD)
Source: J Clin Med. 2021 Oct 19;10(20):4796. doi: 10.3390/jcm10204796 (PMC8537496; doi:10.3390/jcm10204796)
Supplement: Supplementary file 1 [file jcm-10-04796-s001.zip]

Archive with 1 entries (1 files):
- jcm-1418312-proofed-supplementary.pdf
